# Supplementary material for: Osmotic Dehydration of Apples in a Saccharose Solution Containing Fragrant Agrimony or Rosehip Extract
Source: Molecules. 2025 Dec 9;30(24):4708. doi: 10.3390/molecules30244708 (PMC12735750; doi:10.3390/molecules30244708)
Supplement: Supplementary file 1 [file molecules-30-04708-s001.zip]

Archive with 1 entries (1 files):
- molecules-4011135-supplementary.pdf
